# Supplementary material for: Wekemo Bioincloud: A user‐friendly platform for meta‐omics data analyses
Source: Imeta. 2024 Feb 13;3(1):e175. doi: 10.1002/imt2.175 (PMC10989175; doi:10.1002/imt2.175)
Supplement: Supplementary file 1 — Table S1: Overview of publications citing Wekemo Bioincloud on Google Scholar until December 6, 2023. [file IMT2-3-e175-s001.xlsx]

## Sheet: TableS1
Table S1. Overview of publications citing Wekemo Bioincloud on Google Scholar until December 6th, 2023.
Publications	Modules	Notes
Yuan Y, Yin W, Huang Y, et al. Intermittent electric field stimulated reduction-oxidation coupled process for enhanced azo dye biodegradation[J]. Chemical Engineering Journal, 2023, 451: 138732.	tools	NMDS
Su Y, Liang J, Zhang M, et al. Wogonin regulates colonocyte metabolism via PPARγ to inhibit Enterobacteriaceae against dextran sulfate sodium‐induced colitis in mice[J]. Phytotherapy Research, 2023, 37(3): 872-884.	workflows	16 S rDNA gene sequencing
Zhao M, Xie X, Xu B, et al. Paeonol alleviates ulcerative colitis in mice by increasing short-chain fatty acids derived from Clostridium butyricum[J]. Phytomedicine, 2023, 120: 155056.	workflows	visual results
Fu H, Liu H, Ge Y, et al. Chitosan oligosaccharide alleviates and removes the toxicological effects of organophosphorus pesticide chlorpyrifos residues[J]. Journal of Hazardous Materials, 2023, 446: 130669.	workflows	Metabolomics profiling
Gan C, Yang J, Liu R, et al. Contrasted speciation distribution of toxic metal (loid) s and microbial community structure in vanadium-titanium magnetite tailings under dry and wet disposal methods[J]. Journal of Hazardous Materials, 2022, 439: 129624.	workflows	16S rRNA amplicon sequencing
Zhang J, Fang H, Zhao Y, et al. Responses of soil nutrients and rhizosphere microbial communities of a medicinal plant Pinellia ternata to vermicompost[J]. 3 Biotech, 2023, 13(11): 1-14.	workflows	16S&ITS
Ajibade F O, Yin W X, Guadie A, et al. Impact of biochar amendment on antibiotic removal and ARGs accumulation in constructed wetlands for low C/N wastewater treatment[J]. Chemical Engineering Journal, 2023, 459: 141541.	tools	Procrustes Analysis
Tang Q, Gan C, Yang J, et al. Dynamics of vanadium and response of inherent bacterial communities in vanadium–titanium magnetite tailings to beneficiation agents, temperature, and illumination[J]. Environmental Pollution, 2023, 330: 121743.	workflows	16 S rDNA gene sequencing
Qi C, Yin R, Cheng J, et al. Bacterial dynamics for gaseous emission and humification during bio-augmented composting of kitchen waste with lime addition for acidity regulation[J]. Science of The Total Environment, 2022, 848: 157653.	tools	Linear discriminant analysis Effect Size (LEfSe) analysis
Fecal virus transplantation has more moderate effect than fecal microbiota transplantation on changing gut microbial structure in broiler chickens: FMT or FVT and broiler jejunum	workflows	16 S rDNA gene sequencing
Vertical-scale spatial influence of radial oxygen loss on rhizosphere microbial community in constructed wetland	tools	Random forest
Oral immunization of recombinant Saccharomyces cerevisiae expressing fiber-2 of fowl adenovirus serotype 4 induces protective immunity against homologous infection	workflows	16 S rDNA gene sequencing
Intermittent electric field stimulated anaerobic-aerobic coupled process for enhanced azo dye bio-mineralization	tools	Non-metric multidimensional scaling (NMDS)
Effects of microplastics and carbon nanotubes on soil geochemical properties and bacterial communities	tools	RDA analysis and Heatmaps of correlations
Tea polyphenol and epigallocatechin gallate ameliorate hyperlipidemia via regulating liver metabolism and remodeling gut microbiota	tools	Visualization of data
Pueraria lobata polysaccharides alleviate neonatal calf diarrhea by modulating gut microbiota and metabolites	workflows	16 S rDNA gene sequencing
Macrogenomic analysis of the effects of aqueous-phase from hydrothermal carbonation of sewage sludge on nitrogen metabolism pathways and associated bacterial communities during composting	workflows	16 S rDNA gene sequencing
Different dietary fibers unequally remodel gut microbiota and charge up anti-obesity effects	tools	Visualization of data
Metagenomic analysis of the interaction between the gut microbiota and colorectal cancer: a paired-sample study based on the GMrepo database	tools	clustering analysis, Venn diagrams, and species distribution diagrams
Cui X, Meng T, Zhu N, et al. Composition, function and driving factors of microbial communities in rhizosphere soil and root endophyte of Codonopsis pilosula in different years[J]. Rhizosphere, 2023: 100712.	tools	Rarefaction curves and a Venn diagram
Novel weight loss diet attenuates dietary-induced obesity in mice and might correlate with altered gut microbiota and metabolite profiles	workflows	16S rRNA amplicon sequencing
Soil Bacterial Communities Across Seven Rhizoma Peanut Cultivars (Arachis glabrata Benth.) Respond to Seasonal Variation	tools	network analysis
Recombinant hemagglutinin protein and DNA-RNA-combined nucleic acid vaccines harbored by yeast elicit protective immunity against H9N2 avian influenza infection	workflows	16S rRNA amplicon sequencing
RARB, a gene associated with MSI gastric cancer, affects progression and prognosis of gastric cancer	tools	Heat map and clustering analyses
Fungal community of multiple compartment niches in spring rapeseed (Brassica rapa L. and Brassica napus L.) responses to different cultivars on the Qinghai-Tibet Plateau, China	tools	non-metric multidimensional scale (NMDS), Venn plots and conduct Linear discriminant analysis Effect Size (LEfSe) analyses
Metagenomic analysis of oral and intestinal microbiome of patients during the initial stage of orthodontic treatment	tools	stacked column chart
In-depth investigation of the mechanisms of Schisandra chinensis polysaccharide mitigating Alzheimer's disease rat via gut microbiota and feces metabolomics	workflows	16S rRNA amplicon sequencing
Neuroprotective Effects of Bifidobacterium breve CCFM1067 in MPTP-Induced Mouse Models of Parkinson’s Disease	workflows	16S rRNA amplicon sequencing
Lactobacillus plantarum CCFM405 against Rotenone-Induced Parkinson’s Disease Mice via Regulating Gut Microbiota and Branched-Chain Amino Acids Biosynthesis	workflows	Metabolomics analysis
Lake Chemodiversity Driven by Natural and Anthropogenic Factors	tools	Redundancy analys
Effects of single and combined contamination of microplastics and cadmium on soil organic carbon and microbial community structural: A comparison with different types of soil	tools	Principal coordinate analysis
Growth promotion of Chlorella by symbiotic bacteria under adverse environments	workflows	16S rRNA amplicon sequencing
Effect of weak electrical stimulation on m-dichlorobenzene biodegradation in biotrickling filters: Insights from performance and microbial community analysis	tools	molecular ecological networks
Environmental factors induced metabolome shifts during Laobaigan-flavor Baijiu fermentation	tools	Redundancy analysis and correlation clustering heat map
Soil pH indirectly determines Ralstonia solanacearum colonization through its impacts on microbial networks and specific microbial groups	tools	Relative abundances and network interactions
Seasonal variations of soil bacterial and fungal communities in a subtropical Eucalyptus plantation and their responses to throughfall reduction	tools	Non-metric multidimensional scaling
Polygonatum sibiricum polysaccharides improve cognitive function in D-galactose-induced aging mice by regulating the microbiota-gut-brain axis	workflows	Metabolomics analysis
Nanocomposites based on nanoceria regulate the immune microenvironment for the treatment of polycystic ovary syndrome	workflows	Metabolomics analysis
Effects of food-derived oligopeptide iron chelates on liver injury and gut microbiota homeostasis in iron-deficiency anemia female rats: a pilot study	tools	Linear discriminant effect size (LEfSe) analysis and Principal Coordinate Analysis (PCoA)
The metabolic functional feature of gut microbiota in Mongolian patients with type 2 diabetes	tools	completion analysis
Optimising organic composition of feedstock to improve microbial dynamics and symbiosis to advance solid-state anaerobic co-digestion of sewage sludge and organic waste	tools	Phylogenetic Investigation of Communities
Comparative Research on Metabolites of Different Species of Epichloë Endophytes and Their Host Achnatherum sibiricum	tools	principal component analysis
Gut microbiota-derived melatonin from Puerariae Lobatae Radix-resistant starch supplementation attenuates ischemic stroke injury via a positive microbial co-occurrence pattern	tools	Phylogenetic Investigation of Communities
Gut dysbiosis induces the development of mastitis through a reduction in host anti-inflammatory enzyme activity by endotoxemia	tools	Spearman correlation analysis
Changes in Blood Metabolic Profiles Reveal the Dietary Deficiencies of Specific Nutrients and Physiological Status of Grazing Yaks during the Cold Season in Qinghai Province of China	tools	random forest analysis
Seasonally driven microecological changes among endophytic and rhizospheric bacteria and their effects on the carbohydrate content of Codonopsis pilosula from Lintao County, Gansu Province, China	tools	PCoA, NMDS and RDA analysis
Facilitating effects of the reductive soil disinfestation process combined with Paenibacillus sp. amendment on soil health and physiological properties of Momordica charantia	tools	principal coordinate analysis (PCoA)
Herba Origani alleviated DSS-induced ulcerative colitis in mice through remolding gut microbiota to regulate bile acid and short-chain fatty acid metabolisms	tools	The principal component analysis (PCA) and orthogonal partial least squares discriminant analysis (OPLS-DA)
Roseicella aerolata GB24T from bioaerosol attenuates Streptococcus pneumoniae-introduced inflammation through regulation of gut microbiota and acetic acid	workflows	16S rRNA amplicon sequencing
Investigating the effect of typical antibiotics on denitrification rate and microbial population of subsurface wastewater infiltration system	tools	microbial community structure and functional genes
Differences in gut microbiota and its metabolic function among different fasting plasma glucose groups in Mongolian population of China	workflows	16S rRNA amplicon sequencing
Clostridium butyricum alleviates weaned stress of piglets by improving intestinal immune function and gut microbiota	tools	microbial diversity indexes and community structures were plotted
Synthetic bacterial communities reshape microbial communities and enhance nutrient supply in desertified land of Northwest China	tools	LEfSe analysis
Whole intestinal microbiota transplantation is more effective than fecal microbiota transplantation in reducing the susceptibility of DSS-induced germ-free mice coliti	tools	Distinctive and shared features and linear discriminant analysis
Effect of an infant formula containing sn-2 palmitate on fecal microbiota and metabolome profiles of healthy term infants: a randomized, double-blind, parallel, controlled study	workflows	Metabolomics analysis
Effects of Plastic Shed Cultivation System on the Properties of Red Paddy Soil and Its Management by Reductive Soil Disinfestation	tools	heatmap analysis
Spatial Heterogeneity of Soil Bacterial Community Structure and Enzyme Activity along an Altitude Gradient in the Fanjingshan Area, Northeastern Guizhou Province, China	tools	analysis of microbial community structure and composition
Characterization of root microbial communities associated with Astragalus membranaceus and their correlation with soil environmental factors	workflows	16S rRNA amplicon sequencing
Endophytic bacterial community diversity in genetically related hybrid rice seeds	tools	Chord diagram
Interactions between wheat germ polysaccharide and gut microbiota through in vitro batch fecal fermentation and an aging mice model: Targeting enrichment of Bacteroides uniformis and Bifidobacterium pseudocatenulatum	workflows	metabolomics analysis
Impact of Visceral Obesity on Structural and Functional Alterations of Gut Microbiota in Polycystic Ovary Syndrome (PCOS): A Pilot Study Using Metagenomic Analysis	workflows	metagenomics analysis
Airborne microorganisms and key environmental factors shaping their community patterns in the core production area of the Maotai-flavor Baijiu	tools	Redundancy analysis and correlation clustering heat map
Effects of Bacillus velezensis GUAL210 control on edible rose black spot disease and soil fungal community structure	workflows	16S rRNA amplicon sequencing
Cholecystectomy Significantly Alters Gut Microbiota Homeostasis and Metabolic Profiles: A Cross-Sectional Study	tools	Random forest analysis
Rapid start-up of the biofilter for simultaneous manganese and ammonia removal at low temperature: Effects of phosphate and copper	tools	Relationship between genus-level bacterial communities and the environmental factors
Rabies virus glycoprotein 29 (RVG29) promotes CAR-T immunotherapy for glioma	workflows	metatranscriptome
Effect of electroacupuncture at ST36 on the cerebral metabolic kinetics of rheumatoid arthritis rats	tools	OPLS-DA
Multiomic Analyses Reveal the Effects of Supplementing Phytosterols on the Metabolic Function of the Rumen Microbiota in Perinatal Cows	tools	Bray-Curtis principal-coordinate analysis
Liver metabolomics reveals potential mechanism of Jieduan-Niwan formula against acute-on-chronic liver failure (ACLF) by improving mitochondrial damage and TCA cycle	workflows	metabolite
Prenatal di-(2-ethylhexyl) phthalate exposure induced myocardial cytotoxicity via the regulation of the NRG1-dependent ErbB2/ErbB4-PI3K/AKT signaling pathway in fetal mice	tools	network
Allicin modulates the intestinal microbiota to attenuate blood glucose and systemic inflammation in type 2 diabetic rats	tools	correlation
Effects of liposoluble components of highland barley spent grains on physiological indexes, intestinal microorganisms, and the liver transcriptome in mice fed a high-fat diet	workflows	16S rRNA amplicon sequencing
The role of B-cell ferroptosis in the pathogenesis of systemic lupus erythematosus	workflows	metatranscriptome
Nanoplastics enhance the intestinal damage and genotoxicity of sulfamethoxazole to medaka juveniles (Oryzias melastigma) in coastal environment	tools	correlation
Salidroside ameliorates memory impairment following long-term ethanol intake in rats by modulating the altered intestinal microbiota content and hippocampal gene expression	workflows	metagenomics analysis
Flavonoids affect the endophytic bacterial community in Ginkgo biloba leaves with increasing altitude	tools	Correlation
Isoquercitrin Attenuates Steatohepatitis by Inhibition of the Activated NLRP3 Inflammasome through HSP90	workflows	metatranscriptome
Correlation between gut microbiota and the development of Graves’ disease: A prospective study	tools	PLS-DA
Disrupted microbiota-barrier-immune interaction in phthalates-mediated barrier defect in the duodenum	workflows	16S rRNA amplicon sequencing
Recombinant hemagglutinin displaying on yeast reshapes congenital lymphocyte subsets to prompt optimized systemic immune protection against avian influenza infection	workflows	16S rRNA amplicon sequencing
Schisandra chinensis (Turcz.) Baill. Protects against DSS-induced colitis in mice: Involvement of TLR4/NF-κB/NLRP3 inflammasome pathway and gut microbiota	tools	Columnar stacking diagrams, heatmaps, and linear discriminant analysis effect size (LEfSe)
Shotgun metagenomic sequencing reveals skin microbial variability from different facial sites	tools	LEfSe
Initial responses of influential microbial taxa to metal elements lead to alterations in the forest soil microbial community structure and function	tools	LEfSe
Impact of wine grape pomace on humification performance and microbial dynamics during pig manure composting	tools	Correlation
Kaempferitrin: A Flavonoid Marker to Distinguish Camellia oleifera Honey	tools	PLS-DA
Short-chain fatty acid producers in compost tea as affected by brewing time and aeration condition	workflows	16S rRNA amplicon sequencing
Impact of biochar on the antibiotic resistome and associated microbial functions in rhizosphere and bulk soil in water-saving and flooding irrigated paddy fields	workflows	metagenomics analysis
Cell wall breaking of Haematococcus pluvialis biomass facilitated by Baijiu jiuqu fermentation with simultaneously production of beverages	workflows	metatranscriptome
Metagenomic analysis reveals distinct changes in the gut microbiome of obese Chinese children	tools	stacked column chart and heatmap
Serum metabolomic analysis reveals key metabolites in drug treatment of central precocious puberty in female children	tools	Correlation
17β-Estradiol Through Activating G Protein-Coupled Estrogen Receptor Exacerbated the Complication of Benign Prostate Hyperplasia in Type 2 Diabetes Mellitus by Inducing Prostatic Proliferation	tools	Hierarchical clustered heatmap analysis and heatmap analysis via Pearson correlation
Diversity and Functional Distribution Characteristics of Myxobacterial Communities in the Rhizosphere of Tamarix chinensis Lour in Ebinur Lake Wetland, China	tools	correlation
MdMYB66 Is Associated with Anthocyanin Biosynthesis via the Activation of the MdF3H Promoter in the Fruit Skin of an Apple Bud Mutant	workflows	Metabolomic analysis
Modulating gut microbiota and metabolites with dietary fiber oat β-glucan interventions to improve growth performance and intestinal function in weaned rabbits	workflows	16S rRNA amplicon sequencing
Responses of soil bacterial community structure to different artificially restored forests in open-pit coal mine dumps on the loess plateau, China	tools	correlation
Response of Soil Fertility and Bacterial Community Composition to Vegetation Species in a Coal Mining Subsidence Area: A Survey After 20-Year Reclamation	tools	network
Attenuated Streptococcus agalactiae WC1535 Sia perturbs the gut microbiota of Oreochromis niloticus, massively colonizes the intestine, and induces intestinal mucosal immunity after intraperitoneal inoculation	tools	network
Effect of Agaricus bisporus Polysaccharides on Human Gut Microbiota during In Vitro Fermentation: An Integrative Analysis of Microbiome and Metabolome	workflows	Metabolomics Analysis
Correlation Between Gut Microbiota and Testosterone in Male Patients With Type 2 Diabetes Mellitus	tools	Correlation
Effects of in vitro fecal fermentation on the metabolism and antioxidant properties of cyanidin-3-O-glucoside	workflows	16S rRNA amplicon sequencing
Effect of ginsenoside compound K on alleviating colitis via modulating gut microbiota	tools	Correlation
Indole Signaling Enhances Biofilm Formation and Quorum Sensing in Sequencing Biofilm Batch Reactors	tools	circus map
Elaborating the role of rhamnolipids on the formation of humic substances during rice straw composting based on Fenton pretreatment and fungal inoculation	tools	volcano
Comprehensive microbiomes and fecal metabolomics combined with network pharmacology reveal the effects of Jichuanjian on aged functional constipation	workflows	metagenomics analysis
Integrated microbiomic and metabolomic analyses reveal the mechanisms by which bee pollen and royal jelly lipid extracts ameliorate colitis in mice	tools	correlation
Structure and ecological function of the soil microbiome associated with ‘Sanghuang’ mushrooms suffering from fungal diseases	workflows	16S rRNA amplicon sequencing
Sampling period and disease severity of bacterial wilt significantly affected the bacterial community structure and functional prediction in the sesame rhizosphere soil	tools	Networks
Genome-Wide Analysis of the PHT Gene Family and Its Response to Mycorrhizal Symbiosis in Tomatoes under Phosphate Starvation Conditions	tools	OPLS-DA
Metabolomics reveals differences in metabolite profiles between wild and cultivated Tetrastigmae Radix	tools	Principal component analysis (PCA), orthogonal partial least squares discriminant analysis (OPLS-DA), and clustering heat map
Promoting the overall energy profit through using the liquid hydrolysate during microwave hydrothermal pretreatment of wheat straw as co-substrate for anaerobic digestion	workflows	16S rRNA amplicon sequencing
Geniposide alleviated bile acid-associated NLRP3 inflammasome activation by regulating SIRT1/FXR signaling in bile duct ligation-induced liver fibrosis	workflows	metabolism
Simultaneous removal of typical antibiotics and nitrogen by SWIS assisted by iron carbon micro-electrolysis	workflows	metagenomics analysis
Effects of dietary standardized ileal digestible lysine to net energy ratio and wheat level on growth performance, meat quality, intestinal microbiota and body metabolism of finishing pigs	tools	correlation
Anti-inflammatory activities of Qingfei oral liquid and its influence on respiratory microbiota in mice with ovalbumin-induced asthma	tools	bar chart
Chemical profile and antioxidant activity of bidirectional metabolites from Tremella fuciformis and Acanthopanax trifoliatus as assessed using response surface methodology	workflows	metabolomic analysis
Enhancing humification and microbial interactions during co-composting of pig manure and wine grape pomace: The role of biochar and Fe2O3	workflows	16S rRNA amplicon sequencing
Promoting Sustainability in Space: Biological Treatment of Urine Wastewater with a Membrane-Aerated Biofilm Reactor	workflows	metagenomics analysis
Traditional Chinese medicine prescriptions (XJZ, JSS) ameliorate spleen inflammatory response and antioxidant capacity by synergistically regulating NF-κB and Nrf2 signaling pathways in piglets	tools	Principal component analysis (PCA) and network analysis
Microbial communities and mineral assemblages in sediments from various habitats at the Haima Cold Seep, South China Sea	tools	taxonomic abundance heatmap and Venn diagram
Effect of pretreatments of camellia seeds on the quality, phenolic profile, and antioxidant capacity of camellia oil	tools	OPLS-DA
Curcumin alleviates traumatic brain injury induced by gas explosion through modulating gut microbiota and suppressing the LPS/TLR4/MyD88/NF-κB pathway	tools	Cluster
Integrating high-throughput sequencing and metabolomics to investigate the stereoselective responses of soil microorganisms to chiral fungicide cis-epoxiconazole	tools	correlation
Spontaneous fermentation tunes purine metabolism of tomato by modifying bacterical diversity: Based on metabonomics and microbiomics	workflows	metagenomics analysis
Arbuscular Mycorrhizal Fungi Enhanced Drought Resistance of Populus cathayana by Regulating the 14-3-3 Family Protein Genes	workflows	metabolism
Mites as a natural weapon against soil-borne fungal diseases	tools	LEfSe
The regulation function of intestinal microbiota by folate-producing Lactiplantibacillus plantarum LZ227	workflows	metabolism
Long-term simulated microgravity alters gut microbiota and metabolome in mice	workflows	16S rRNA amplicon sequencing
Distinct gut bacterial composition in Anoplophora glabripennis reared on two host plants	workflows	16S rRNA amplicon sequencing
Metformin: A promising clinical therapeutical approach for BPH treatment via inhibiting dysregulated steroid hormones-induced prostatic epithelial cells proliferation	tools	correlation
Green and Sustainable Treatment of Urine Wastewater with a Membrane-Aerated Biofilm Reactor for Space Applications	workflows	metagenomics analysis
Effects of peach branch organic fertilizer on the soil microbial community in peach orachards	workflows	16S rRNA amplicon sequencing
Stereoselective accumulation and biotransformation of chiral fungicide epoxiconazole and oxidative stress, detoxification, and endogenous metabolic disturbance in earthworm (Eisenia foetida)	tools	Pathway analysis
Sugar metabolism and 14-3-3 protein genes expression induced by arbuscular mycorrhizal fungi and phosphorus addition to response drought stress in Populus cathayana	tools	The orthogonal partial least-squares discrimination analysis (OPLS-DA), principal component analysis (PCA), redundancy analysis (RDA), correlation heatmap analysis, and grouped clustering heatmap
ADSCs stimulated by VEGF-C alleviate intestinal inflammation via dual mechanisms of enhancing lymphatic drainage by a VEGF-C/VEGFR-3-dependent mechanism and inhibiting the NF-κB pathway by the secretome	workflows	metabolism
Drinking Synthetic Alkaline Mineral Water Protects Early-Life Maternal Separation-Induced Gut Barrier Disruption	workflows	16S rRNA amplicon sequencing
Commensal cow Roseburia reduces gut-dysbiosis_x0002_induced mastitis through inhibiting bacterial translocation by pr	tools	Correlation
Effect of arbuscular mycorrhizal fungi and phosphorus on drought-induced oxidative stress and 14-3-3 proteins gene expression of Populus cathayana	tools	The principal component analysis (PCA), orthogonal partial least-squares discrimination analysis (OPLS-DA), correlation heatmap analysis, and redundancy analysis (RDA)
Interaction between rhizobacterial community assembly and host responses determines poplar salt tolerance	tools	Bray‒Curtis PCoA analysis, bar chart and linear discriminant analysis (LDA) effect size (LEfSe)
Nabi F, Zhang C, Zhang H, et al. Jian Chen†, Nianqing Hu†, Yaqing Mao, Aiming Hu, Wenjuan Jiang, Aimin Huang, Yun Wang, Puyan Meng, Mingwen Hu, Xiaobin Yang, Yuandong Cao, Fan Yang and Huabin Cao[J]. Treatment of Animal Diseases with Veterinary Phytotherapy, 2023: 76.	workflows	metagenomics analysis
Vaginal Microbiota Characteristics in Patients with Recurrent Miscarriage(In Chinese)[J]. Journal of International Reproductive Health/Family Planning, 2022, 41(3).	workflows	16 S rDNA gene sequencing
